# Supplementary material for: Psychological outcomes in paediatric major trauma patients who require invasive management: a systematic review
Source: BMJ Paediatr Open. 2026 Mar 19;10(1):e004450. doi: 10.1136/bmjpo-2025-004450 (PMC13007106; doi:10.1136/bmjpo-2025-004450)
Supplement: online supplemental file 1 [file bmjpo-10-1-s001.xlsx]

## Sheet: Data Extraction
	Child Anxiety, Depression, and Post-traumatic Stress Disorder Following Orthopedic Trauma	Acute Stress Disorder in the Paediatric Surgical Children and Adolescents Injured during the Wenchuan Earthquake in China
	Al Zomia et al.	Liu et al.
Hospital setting.	Yes	Yes
Study type.	Cross-sectional	Survey
Country of treatment.	Saudi Arabia	China
Cohort size.	100 children	105
Gender.	67/100 (67%) male	50/105 (47.6%) male
Mean age.	7.3 +-3.4 years	11.8 +-3.8 years
Type of injury.	• Motor vehicle collision 10/100 (10%) • Fall from height 37/100 (37%) • During play 44/100 (44%) • Other 9/100 (9%)	• Buried during earthquake= 48/105 (45.7%) • Not buried during earthquake = 57/105 (54.3%)
Injury Severity Score (ISS)	Not reported	Not reported
Prior mental health diagnosis.	Family history of psychiatric disease reported in 5/100 (5%) of children. Past medical history not reported.	Excluded prior psychotic illness
Head injury.	12/100 (12%)	Not reported
Fatality at the scene.	Not reported	18/105 (17.1%) dead or missing relatives
Family member also injured.	Not reported	5/105 (4.8%) seriously injured relatives
Death of a family member.	Not reported	18/105 (17.1%) dead or missing relatives
Screening tools used for adverse psychological outcomes.	RCADS-25 (Revised Children's Anxiety and Depression Scale-25) and CTS (combined child trauma screen for PTSD)	Acute Stress Disorder scale (ASDS)
Incidence of adverse psychological outcomes.	• 5/100 (5%) clinically significant PTSD	• 57/105 (54.3%) ASD
Operation.	• 70/100 (70%) had an operation. •p=0.049 for clinically significant PTSD	• 83/105 (79%) had an operation • p=<0.001 for ASD
IR.	Not reported	Not reported
Length of stay.	• 1-2 days: 38/100 (38%) • 3-4 days: 21/100 (21%) • 5-7 days: 30/100 (30%) • >7days: 11/100 (11%)	Not reported
PICU admission.	• 10/100 (10%) PICU admission • p=0.426 for clinically significant PTSD	Not reported
Definition of functional outcomes.	Not reported	Not reported
Incidence of poor functional outcomes (defined by any quantitative quality of life measure).	Not reported	Not reported

## Sheet: NOS
	Child Anxiety, Depression, and Post-traumatic Stress Disorder Following Orthopedic Trauma	Acute Stress Disorder in the Paediatric Surgical Children and Adolescents Injured during the Wenchuan Earthquake in China
	Al Zomia et al.	Liu et al.
Selection
1) Representativeness of the exposed cohort
a) truly representative of the average _______________ (describe) in the community 	B	A
b) somewhat representative of the average ______________ in the community 
c) selected group of users eg nurses, volunteers
d) no description of the derivation of the cohort
2) Selection of the non exposed cohort
a) drawn from the same community as the exposed cohort 	C	A
b) drawn from a different source
c) no description of the derivation of the non exposed cohort
3) Ascertainment of exposure
a) secure record (eg surgical records) 	B	B
b) structured interview 
c) written self report
d) no description
4) Demonstration that outcome of interest was not present at start of study
a) yes 	B	B
b) no
Comparability
1) Comparability of cohorts on the basis of the design or analysis	Study controls the way anxiety/depression are determined (structured interview with pareny) however 80% interviewed the dad, 20% interviewed the mum. Aside from this minimal controls as it was a descriptive study.	Performed analysis comparing to exposure factors (gender, ethnicity, age group, Buried or not in the earthquake, Parent wounded or not, Relatives wounded or not, Amputated or not, Operated or not
a) study controls for _____________ (select the most important factor) 
b) study controls for any additional factor  (This criteria could be modified to indicate specific control for a second important factor.)
Outcome
1) Assessment of outcome
a) independent blind assessment 	C	C
b) record linkage 
c) self report
d) no description
2) Was follow-up long enough for outcomes to occur
a) yes (select an adequate follow up period for outcome of interest) 	B	B
b) no
3) Adequacy of follow up of cohorts
a) complete follow up - all subjects accounted for 	D	D
b) subjects lost to follow up unlikely to introduce bias - small number lost - > ____ % (select an adequate %) follow up, or description provided of those lost) 
c) follow up rate < ____% (select an adequate %) and no description of those lost
d) no statement

## Sheet: GRADE
		Child Anxiety, Depression, and Post-traumatic Stress Disorder Following Orthopedic Trauma	Acute Stress Disorder in the Paediatric Surgical Children and Adolescents Injured during the Wenchuan Earthquake in China
		Al Zomia et al.	Liu et al.
High	We are very confident that the true effect lies close to that of the estimate of the effect.	Low	Low
Moderate	We are moderately confident in the effect estimate: The true effect is likely to be close to the estimate of the effect, but there is a possibility that it is substantially different
Low	Our confidence in the effect estimate is limited: The true effect may be substantially different from the estimate of the effect.
Very Low	We have very little confidence in the effect estimate: The true effect is likely to be substantially different from the estimate of effect
Factors that can reduce the quality of the evidence Limitations in study design or execution (risk of bias) ↓ 1 or 2 levels Inconsistency of results ↓ 1 or 2 levels Indirectness of evidence ↓ 1 or 2 levels Imprecision ↓ 1 or 2 levels Publication bias ↓ 1 or 2 levels	Factors that can increase the quality of the evidence Large magnitude of effect ↑ 1 or 2 levels All plausible confounding would reduce the demonstrated effect or increase the effect if no effect was observed ↑ 1 level Dose-response gradient ↑ 1 level
